# Supplementary material for: Transcriptome Analysis of a Bloom-Forming Cyanobacterium Microcystis aeruginosa during Ma-LMM01 Phage Infection
Source: Front Microbiol. 2018 Jan 19;9:2. doi: 10.3389/fmicb.2018.00002 (PMC5780444; doi:10.3389/fmicb.2018.00002)
Supplement: TABLE S1 — Summary of sequencing data generated in this study. [file Table_1.XLSX]

## Sheet: Table S1
	(A) In control samples
		0h	1h	3h	6h
	paired reads	1524163	1901677	1501410	1572588
	Q30 filtered	1446831	1788926	1428977	1469486
	rRNA removed	1446826	1788922	1428972	1469481
	Mapped reads	1010716	1342197	1000001	949935
	(B) In infected samples
		0h	1h	3h	6h
	paired reads	1747642	1468898	1399842	1615758
	Q30 filtered	1647597	1361217	1336867	1515406
	rRNA removed	1647592	1361211	1336862	1515399
	Mapped reads	1041952	878383	930510	1109726
