# Supplementary material for: Transcriptome Analysis of a Bloom-Forming Cyanobacterium Microcystis aeruginosa during Ma-LMM01 Phage Infection
Source: Front Microbiol. 2018 Jan 19;9:2. doi: 10.3389/fmicb.2018.00002 (PMC5780444; doi:10.3389/fmicb.2018.00002)
Supplement: TABLE S2 — Host genes with a significant change in transcript levels during phage infection. Log2 fold changes (FC) in gene expression of infected versus control cultures with time (h) following infection. Positive values indicate an increase in transcript levels during infection, with significant differences in Log2 FC (P < 0.05) shown in red. [file Table_2.XLSX]

## Sheet: Sheet1
NIES-298 ID	Region in NIES-843	Predicted function	Expression pattern	Log2 FPKM ratio at 0 h	Log2 FPKM ratio at 1 h	Log2 FPKM ratio at 3 h	Log2 FPKM ratio at 6 h
NIES298_45380	N.D.	hypothetical protein	M, L	1.20424	1	1.7845	1.76395
NIES298_25170	N.D.	hypothetical protein	M, L	0.835042	1.06034	1.30674	1.82652
NIES298_43020	N.D.	hypothetical protein	M, L	0.983841	1.04283	1.23956	1.19532
NIES298_45610	-	heat-shock protein	L	1.14482	1.21053	1.10194	1.17435
NIES298_19470	-	type I-D CRISPR-associated protein Cas10d/Csc3	L	1.01195	0.952103	1.01245	1.30398
NIES298_08400	-	co-chaperone GroES	L	1.07412	0.991094	0.978414	1.14025
NIES298_32000	-	membrane protein	L	1.08288	1.06258	1.06007	1.14121
NIES298_08390	-	molecular chaperone GroEL	L	1.06534	1.00581	0.971704	1.16232
