# Supplementary material for: Transcriptome Analysis of a Bloom-Forming Cyanobacterium Microcystis aeruginosa during Ma-LMM01 Phage Infection
Source: Front Microbiol. 2018 Jan 19;9:2. doi: 10.3389/fmicb.2018.00002 (PMC5780444; doi:10.3389/fmicb.2018.00002)
Supplement: TABLE S3 — Summary of viral gene expression patterns, promoters, and expression data. [file Table_3.xlsx]

## Sheet: Table S3
Locus tag	from	to	Product (Yoshida et al. 2008)	Cluster	Sub cluster	Promoter type	-10 position motif	-35 position motif	Log2 FPKM at 0 h	Log2 FPKM at 1 h	Log2 FPKM at 3 h	Log2 FPKM at 6 h
MaLMM01_gp001	9	2417	rIIA-like protein	Cluster 2	B5	-	-	-	0	2.32193	10.4767	10.3848
MaLMM01_gp002	2449	3495	ribonucleoside-diphosphate reductase beta subunit (nrdB)	Cluster 2	B5	-	-	-	0	3.16993	11.2264	11.8607
MaLMM01_gp003	3500	4294	hypothetical protein	Cluster 2	B5	M	GCCTATGCTAAGTTTAC	GTGACC	1	3.32193	11.7574	11.9281
MaLMM01_gp004	4294	4854	hypothetical protein	Cluster 2	B5	M	AGATAATCTATACGCGG	TTGAAG	0	0	12.3208	12.7647
MaLMM01_gp005	4899	5138	phycobilisome degradation protein NblA	Cluster 2	B5	-	-	-	2.32193	2.58496	12.3231	13.0168
MaLMM01_gp006	5113	7341	ribonucleoside-diphosphate reductase alpha subunit (nrdA)	Cluster 2	B5	M	AATTATACTCCTACTAA	TTGGTA	0	2.80735	11.7507	12.4881
MaLMM01_gp007	7346	7780	hypothetical protein	Cluster 2	B5	-	-	-	0	0	11.1491	11.9473
MaLMM01_gp008	7777	8841	recA recombinase	Cluster 2	B5	M	ACATACAATGATACGTA	TTTACT	1	1.58496	10.6303	11.5684
MaLMM01_gp009	8925	9413	prophage antirepressor	Cluster 2	B5	M	AGTTAATAGTTAATGGT	TTGATA	1.58496	3	11.1892	11.3191
MaLMM01_gp010	9535	10056	hypothetical protein	Cluster 2	B5	M	TGGTACACAACAGAGTA	TTGACG	0	1.58496	10.6064	10.5008
MaLMM01_gp011	10044	10169	hypothetical protein	Cluster 2	B5	M	CTCTAAAGTTACTAACT	ATGACA	0	3.32193	10.8872	10.9211
MaLMM01_gp012	10265	10663	hypothetical protein	Cluster 2	B5	-	-	-	0	0	10.9001	10.9851
MaLMM01_gp013	10636	11073	hypothetical protein	Cluster 2	B5	M	TGATCTACTACGAGATC	TTTAAT	0	2.58496	11.0802	11.1898
MaLMM01_gp014	11045	13135	hypothetical protein	Cluster 2	B5	M	TTGTATAGTGATGAACA	TTCAAT	0	2.80735	10.6662	10.7822
MaLMM01_gp015	13338	13463	hypothetical protein	Cluster 2	B5	M	TGGTAATCTCTTCCATA	TTAAAA	0	0	9.75154	8.27146
MaLMM01_gp016	13627	14169	hypothetical protein	Cluster 2	B5	M	CGCTATTATTAATCTAC	GTGTTA	2.58496	2.80735	11.2533	11.5459
MaLMM01_gp017	14166	14525	hypothetical protein	Cluster 2	B5	M	ATATATAGTGATTGGCC	CTCACG	0	3.32193	10.9578	11.5324
MaLMM01_gp018	14530	14736	hypothetical protein	Cluster 2	B5	M	GGTTATACTATCGGTGT	TAGCTA	0	3.58496	10.8408	11.5127
MaLMM01_gp019	14713	15720	hypothetical protein	Cluster 2	B5	-	-	-	1.58496	2.58496	10.7142	10.9715
MaLMM01_gp020	15717	17192	putative thymidylate synthase	Cluster 2	B5	M	ATGTTTAATGGGGCATC	TTATCA	0	3	11.0375	11.0674
MaLMM01_gp021	17250	17978	hypothetical protein	Cluster 2	B5	M	ACCTACAAAGTCCTCGT	TTGACT	0	3.16993	10.8098	11.1111
MaLMM01_gp022	17964	18128	hypothetical protein	Cluster 2	B5	M	CGGTAGCGTAACCCACA	TTATTT	0	0	9.83447	10.3696
MaLMM01_gp023	18360	18740	hypothetical protein	Cluster 2	B5	M	TTGTAGAATAATACTGT	TCGCAA	0	4.24793	11.0161	11.6935
MaLMM01_gp024	18772	19584	prophage antirepressor	Cluster 2	B5	M	GACTATAATGCAGAACC	TTCTCT	0	2.32193	10.5613	10.8065
MaLMM01_gp025	19926	21146	serine/threonine protein phosphatase	Cluster 2	B5	-	-	-	0	3.90689	10.1898	10.6865
MaLMM01_gp026	21359	21562	hypothetical protein	Cluster 2	B5	M	TGATACAATGGGCTACA	TTCACG	0	0	10.8408	10.7398
MaLMM01_gp027	21566	21688	hypothetical protein	Cluster 2	B5	-	-	-	0	0	10.4676	10.8049
MaLMM01_gp028	21685	22179	hypothetical protein	Cluster 2	B5	M	TGGTATAACTAAAGATG	TCGCAG	0	3.32193	10.783	11.0532
MaLMM01_gp029	22169	22759	hypothetical protein	Cluster 2	B5	-	-	-	0	3.70044	10.5078	10.6564
MaLMM01_gp030	22746	24266	hypothetical protein	Cluster 2	B5	M	AGGTATGATTATGCTAA	TTCATA	1.58496	2.32193	10.3912	10.9809
MaLMM01_gp031	24416	25645	transposase	Cluster 2	B5	M	TGCTATAATCATAGCGT	TTGACA	1	2.58496	9.40088	9.91886
MaLMM01_gp032	25710	26129	transposase	Cluster 2	B5	M	CGCTATGATTATAGCAA	TTGACT	0	2.58496	9.85331	9.90689
MaLMM01_gp033	26239	26418	hypothetical protein	Cluster 2	B5	-	-	-	0	3.80735	9.98014	10.3421
MaLMM01_gp034	26351	26599	hypothetical protein	Cluster 2	B5	M	TTCTATCATATATTCAC	ATGATG	0	3.32193	10.1824	10.7903
MaLMM01_gp035	26606	26938	hypothetical protein	Cluster 2	B5	M	ACCTATACTCGAGACGG	TTAGTA	0	3	10.4157	10.6073
MaLMM01_gp036	26928	27611	hypothetical protein	Cluster 2	B5	M	GTTTATGCTTTCTATAG	TTAAAA	0	3.16993	9.99577	9.89482
MaLMM01_gp037	28025	28765	hypothetical protein	Cluster 1	A1	A1	CTATATACTGGTCGGGG	ATGAAA	0	0	2	3.45943
MaLMM01_gp038	28829	28954	hypothetical protein	Cluster 1	A1	-	-	-	0	0	0	3.90689
MaLMM01_gp039	29163	29633	hypothetical protein	Cluster 1	A1	-	-	-	0	0	2.58496	4.45943
MaLMM01_gp040	29780	30211	hypothetical protein	Cluster 1	A1	A1	TGGTAAAATATGACAAT	TGGATT	0	0	3.45943	5.16993
MaLMM01_gp041	30742	31509	hypothetical protein	Cluster 1	A1	-	-	-	0	0	3	0
MaLMM01_gp042	31515	32003	hypothetical protein	Cluster 2	B5	-	-	-	0	1.58496	7.16993	7.2854
MaLMM01_gp043	32096	32293	hypothetical protein	Cluster 2	B5	M	AGTTAAATTTGATTTAA	TAGATG	0	2.80735	8.67243	9.59805
MaLMM01_gp044	32400	32642	hypothetical protein	Cluster 2	B5	M	TATTATAATTATTTGTG	TTGACT	0	3.90689	9.83289	10.0674
MaLMM01_gp045	32748	33689	hypothetical protein	Cluster 2	B5	M	TTGTATGCTATTATTAG	TTGACT	0	2.58496	9.64926	10.1434
MaLMM01_gp046	33824	34039	hypothetical protein	Cluster 2	B5	M	ATTCATAATTAATAGGC	TCGATT	0	4.08746	10.0098	10.5736
MaLMM01_gp047	34602	34763	hypothetical protein	Cluster 2	B5	M	TGTTAACCTAGATGTAA	TTATAG	0	0	9.86109	10.6662
MaLMM01_gp048	35477	35755	hypothetical protein	Cluster 2	B5	M	GTTTAAGATTAATTGGA	TTTCAA	0	0	9.04712	9.08746
MaLMM01_gp049	35776	35913	hypothetical protein	-	-	-	-	-	0	3.16993	9.13443	8.87958
MaLMM01_gp050	35879	36091	hypothetical protein	-	-	-	-	-	0	3.58496	8.79766	8.71425
MaLMM01_gp051	36090	36773	hypothetical protein	Cluster 2	B2	-	-	-	6.12928	6	13.1866	13.2989
MaLMM01_gp052	36781	37011	hypothetical protein	Cluster 2	B2	-	-	-	6.32193	6.64386	13.1547	13.2119
MaLMM01_gp053	37004	37411	hypothetical protein	Cluster 2	B5	M	AGAGAGAATCTAATAGA	TTTCAA	2.58496	3.16993	10.7944	11.137
MaLMM01_gp054	37513	38043	hypothetical protein	Cluster 2	B1	E	AAGCATCATCCCATCAA	TAGTAG	0	6.16993	11.7065	12.1892
MaLMM01_gp055	38096	38272	hypothetical protein	Cluster 2	B1	-	-	-	0	7.27612	12.4525	13.258
MaLMM01_gp056	38265	38516	hypothetical protein	Cluster 2	B1	E	TCCCATACTAATAGTCG	TAGATA	0	7.70736	12.5199	13.3263
MaLMM01_gp057	38595	39641	hypothetical protein	Cluster 2	B1	-	-	-	2	7	10.2935	10.7398
MaLMM01_gp058	39647	39889	hypothetical protein	Cluster 2	B1	-	-	-	2.32193	7.69349	10.4635	11.3072
MaLMM01_gp059	39909	40505	hypothetical protein	Cluster 2	B1	-	-	-	1.58496	6.72792	9.97154	10.599
MaLMM01_gp060	40662	41066	hypothetical protein	Cluster 2	B1	E	TTTTAAAGTAAAAGAAC	TTTATT	0	5.42626	9.08215	9.56415
MaLMM01_gp061	41222	41686	hypothetical protein	Cluster 2	B1	-	-	-	0	7.63662	11.5755	12.1874
MaLMM01_gp062	41679	42509	hypothetical protein	Cluster 2	B1	-	-	-	0	7.25739	11.3875	11.9647
MaLMM01_gp063	42567	43226	hypothetical protein	Cluster 2	B1	E	GGATATAACCTCTAACC	TAGCCA	1	7.94251	11.9469	12.6384
MaLMM01_gp064	43811	48832	hypothetical protein	Cluster 2	B5	-	-	-	0	1.58496	7.49985	8.04985
MaLMM01_gp065	48893	49672	hypothetical protein	Cluster 2	B5	-	-	-	0	2.80735	6.62936	7.25739
MaLMM01_gp066	50144	50659	hypothetical protein	Cluster 2	B5	M	ATAAATAATAAATAAGG	TCCACT	0	1.58496	6.76818	8.35755
MaLMM01_gp067	50915	51319	hypothetical protein	Cluster 2	B5	M	GTGTATTATAGGGTGTA	TTGCTG	0	2.80735	7.87652	8.16993
MaLMM01_gp068	51615	52256	hypothetical protein	Cluster 2	B5	M	GCCTATAATACACCAAA	TATCCA	0	0	6.37504	7.12928
MaLMM01_gp069	52314	53069	chitinase	Cluster 2	B5	-	-	-	0	0	6.62936	7.64386
MaLMM01_gp070	53039	53476	hypothetical protein	Cluster 2	B5	M	TGATATAAACGCATTCA	ATGAAA	0	2	8.29002	8.91886
MaLMM01_gp071	53941	54459	hypothetical protein	Cluster 2	B5	-	-	-	0	0	8.16491	9.33316
MaLMM01_gp072	54512	55231	hypothetical protein	Cluster 2	B5	M	ATCTAGAATAGCCTCAG	GTGAAT	0	0	9.31741	9.70217
MaLMM01_gp073	55259	55621	hypothetical protein	Cluster 2	B5	-	-	-	0	0	9.29002	10.4898
MaLMM01_gp074	55590	55871	hypothetical protein	Cluster 2	B5	M	GGGTATCCTTGTAACAG	TTGATG	2	0	8.72792	10.8033
MaLMM01_gp075	55882	56049	hypothetical protein	Cluster 2	B5	M	TCATATGATGATTAATT	TTGAGT	0	0	8.00562	10.7903
MaLMM01_gp076	56049	56951	hypothetical protein	Cluster 2	B5	M	CGTTATAATAACAGGTA	TTATAG	0	0	8.01123	10.446
MaLMM01_gp077	56939	57187	hypothetical protein	Cluster 2	B5	-	-	-	0	0	7.84549	9.96
MaLMM01_gp078	57184	57447	hypothetical protein	Cluster 2	B5	M	GATTAGAATAAGTAAGA	CTGATA	0	2.32193	8.38802	10.1898
MaLMM01_gp079	57441	57716	hypothetical protein	Cluster 2	B5	M	TAGTAGAATTTAATGTT	ATGCTA	0	0	8.35755	10.3049
MaLMM01_gp080	57700	68388	hypothetical protein	Cluster 2	B5	M	TATTATAATGCTTGATC	TTCAGG	0	0	7.32193	8.48784
MaLMM01_gp081	68445	68807	hypothetical protein	Cluster 2	B5	-	-	-	0	0	7.89482	13.2408
MaLMM01_gp082	68990	69238	hypothetical protein	Cluster 2	B4	L	AGTTATTCTGTAAGAAT	TTCCAC	3.70044	0	8.81378	13.5505
MaLMM01_gp083	69235	70575	hypothetical protein	Cluster 2	B5	-	-	-	2	0	9.11634	12.5718
MaLMM01_gp084	70568	70990	hypothetical protein	Cluster 2	B5	M	GGGTATCAATAGTCTCG	TTGAAT	0	2	8.3837	11.4236
MaLMM01_gp085	71028	72380	hypothetical protein	Cluster 2	B4	-	-	-	2.58496	2.32193	7.86419	13.4372
MaLMM01_gp086	72407	73720	major head proteins	Cluster 2	B4	L	AGCTATTAGATATTGCT	ATGTAA	3.58496	3.58496	7.5157	14.0643
MaLMM01_gp087	73749	74855	major head proteins	Cluster 2	B4	L	GTTTATAATTTCTCACC	ATCCAA	2.80735	3.32193	6.83289	13.9834
MaLMM01_gp088	74913	75581	hypothetical protein	Cluster 2	B5	M	TCTGATGCTCTCACTAT	TTGAAG	0	0	6.71425	11.7678
MaLMM01_gp089	75594	77471	hypothetical protein	Cluster 2	B5	M	AGTTAGAAAAACTGACA	TTTAGA	1	1	7.62936	11.7004
MaLMM01_gp090	77468	78166	hypothetical protein	Cluster 2	B5	M	CGCCATACTAGACTCTA	TTAAAT	0	0	7.85798	10.0526
MaLMM01_gp091	78218	80542	putative phage tail sheath protein	Cluster 2	B4	L	CTTGAGTCTATCTAATA	TTTACT	3	2.58496	7.47573	13.2693
MaLMM01_gp092	80547	81257	hypothetical protein	Cluster 2	B5	-	-	-	1	1.58496	7.50779	12.5442
MaLMM01_gp093	81316	83187	hypothetical protein	Cluster 2	B5	M	ACTCAGGATTTCCTGAG	TTCTCT	0	0	8.15987	10.0634
MaLMM01_gp094	83187	84752	hypothetical protein	Cluster 2	B5	-	-	-	1	1	8.43463	10.8933
MaLMM01_gp095	84752	85945	lysozyme/metalloendopeptidase	Cluster 2	B5	M	TTTTACAATCCCTGAAG	TTTCGA	0	1.58496	8.01123	10.1674
MaLMM01_gp096	85950	86462	hypothetical protein	Cluster 2	B5	-	-	-	1.58496	1.58496	7.65821	10.3608
MaLMM01_gp097	86452	87546	hypothetical protein	Cluster 2	B5	M	CTTTATGATGCTAGCTA	CTGATA	1	0	7.57743	10.5187
MaLMM01_gp098	87543	91076	hypothetical protein	Cluster 2	B5	-	-	-	0	0	8.01681	9.73302
MaLMM01_gp099	91207	91560	hypothetical protein	Cluster 2	B5	-	-	-	0	0	7.76155	9.88111
MaLMM01_gp100	91563	91940	hypothetical protein	Cluster 2	B5	M	GCTTATATTAGAGGCAA	TTAACT	0	0	7.6865	10.4594
MaLMM01_gp101	92000	92980	hypothetical protein	Cluster 2	B5	-	-	-	0	0	7.36632	10.3049
MaLMM01_gp102	92973	95762	hypothetical protein	Cluster 2	B5	-	-	-	1	1	7.20945	9.79116
MaLMM01_gp103	95771	96586	hypothetical protein	Cluster 2	B5	-	-	-	0	0	7.46761	9.05799
MaLMM01_gp104	96683	97483	hypothetical protein	Cluster 2	B3	-	-	-	3.58496	3.80735	6.50779	7.25739
MaLMM01_gp105	97622	99355	hypothetical protein	Cluster 2	B5	M	TATTATAATATATAGTG	TTAAAT	1.58496	2	7.73471	10.2432
MaLMM01_gp106	99480	100493	putative lysine/ornithine N-monooxygenase	Cluster 2	B5	-	-	-	0	0	8.16491	10.4263
MaLMM01_gp107	100493	101050	hypothetical protein	Cluster 2	B5	M	TCGTCTAATAAAGAATG	TTTCCA	0	0	7.83289	10.5411
MaLMM01_gp108	101054	105133	hypothetical protein	Cluster 2	B5	M	ATGTAGTATTACAAACA	CTGCAT	0	1	8.04985	10.4136
MaLMM01_gp109	105120	107642	hypothetical protein	Cluster 2	B5	M	AGTCATACTAGATGCAG	TTCTAA	0	1.58496	8.30378	9.7879
MaLMM01_gp110	107627	107962	hypothetical protein	Cluster 2	B5	M	CATTAGATTACAGATAA	TGGCCA	2	0	8.17493	10.6653
MaLMM01_gp111	107955	109535	hypothetical protein	Cluster 2	B5	M	CAGTATATTCATATACC	TAGAGA	0	0	8.29921	8.94544
MaLMM01_gp112	109519	111477	hypothetical protein	Cluster 2	B5	-	-	-	0	1	8.5812	9.36413
MaLMM01_gp113	111492	112640	hypothetical protein	Cluster 2	B5	M	TTATATAAAAGTTCTGA	TTGCTA	1	1	8.92184	9.24317
MaLMM01_gp114	112618	113463	hypothetical protein	Cluster 2	B5	M	ATCTATAAGAGAATGGA	GTGACT	1.58496	2	9.55842	10.0028
MaLMM01_gp115	113457	113825	hypothetical protein	Cluster 2	B5	M	AGATAGTATTTTATACA	TAGATA	0	2	9.57175	10.5177
MaLMM01_gp116	113827	114297	hypothetical protein	Cluster 2	B5	-	-	-	0	0	9.10066	10.6147
MaLMM01_gp117	114328	115116	hypothetical protein	Cluster 2	B5	-	-	-	1	2	9.15482	10.5821
MaLMM01_gp118	115106	116884	terminase	Cluster 2	B5	-	-	-	1	1	9.35535	10.0279
MaLMM01_gp119	117001	117636	hypothetical protein	Cluster 2	B5	-	-	-	0	2.32193	8.89482	10.0348
MaLMM01_gp120	117618	126314	hypothetical protein	Cluster 2	B5	M	TAGTAGAATACGATACA	TTACCT	0	1	8.78463	9.01959
MaLMM01_gp121	126316	126504	hypothetical protein	Cluster 2	B5	M	CTTTATAATAGCCTCAA	TATACT	0	2.80735	9.75656	10.4737
MaLMM01_gp122	126494	126721	hypothetical protein	Cluster 2	B5	M	AAGGAGAATCCAGCTAT	TTGTAA	0	2.58496	9.96	11.7903
MaLMM01_gp123	126721	127431	hypothetical protein	Cluster 2	B5	M	GGGTAATGTCTATACAG	ATCCCT	0	0	9.60548	11.8815
MaLMM01_gp124	127412	127858	hypothetical protein	Cluster 2	B5	M	CGATAAGATTAATGGGT	TTGACA	0	0	9.65105	11.6896
MaLMM01_gp125	127908	129050	hypothetical protein	Cluster 2	B5	M	TGCTAATTTATTCAGGA	TTGCTG	0	1.58496	9.76984	10.2082
MaLMM01_gp126	129022	129567	hypothetical protein	Cluster 2	B5	-	-	-	0	2.32193	10.1586	10.6129
MaLMM01_gp127	129616	129819	hypothetical protein	Cluster 2	B5	M	CAGTATGCTCCTACTAG	TTGATG	0	0	9.45533	9.04166
MaLMM01_gp128	129804	130721	putative Fe-S oxidoreductase	Cluster 2	B5	-	-	-	0	0	10.014	9.65821
MaLMM01_gp129	130726	131064	hypothetical protein	Cluster 2	B5	-	-	-	0	0	9.37504	9.27612
MaLMM01_gp130	131113	131610	hypothetical protein	Cluster 2	B5	M	GGGTAGTCTAGTATCAG	CTGTCG	0	0	9.9571	9.99435
MaLMM01_gp131	131837	132637	hypothetical protein	Cluster 2	B5	M	GCGTATTATCAAGAAAG	TTGCGA	0	1	10.3531	10.3219
MaLMM01_gp132	132642	132983	hypothetical protein	Cluster 2	B5	M	GGGTATACTAGATCATA	ATCACG	0	0	10.0417	10.0389
MaLMM01_gp133	132973	133473	hypothetical protein	Cluster 2	B5	M	CCGTATACTATTCGTAG	CTGATA	0	1.58496	10.9979	11.0654
MaLMM01_gp134	133470	134663	putative DNA primase	Cluster 2	B5	M	AGGTTTAATAGAACGGC	TTGCTC	1	2.32193	10.8549	10.9016
MaLMM01_gp135	134712	135884	transposase	Cluster 2	B5	-	-	-	0	0	9.12412	9.16742
MaLMM01_gp136	135862	136470	putative site-specific integrase-resolvase	Cluster 2	B5	-	-	-	0	0	8.85487	9.08746
MaLMM01_gp137	136752	136943	hypothetical protein	Cluster 2	B5	M	TGGTATAATAATTGGAT	TTTCTA	0	0	9.24317	8.93369
MaLMM01_gp138	136930	137118	hypothetical protein	Cluster 2	B5	M	CTCTATGCTTATTCCTG	TCTACA	0	0	8.44294	8.23362
MaLMM01_gp139	137257	137517	hypothetical protein	Cluster 2	B5	M	GTGTATAATAAAATGAA	TTGATT	0	0	8.7879	8.8009
MaLMM01_gp140	137532	137687	hypothetical protein	Cluster 2	B5	M	TTTTATTATTATGACAA	TTGTAA	0	0	9.03617	9.3015
MaLMM01_gp141	137674	137883	hypothetical protein	Cluster 2	B5	M	CGTAATAATATGAATAT	TTGTAA	0	0	8.0607	8.01123
MaLMM01_gp142	137834	138049	hypothetical protein	Cluster 2	B5	-	-	-	0	0	9.11114	8.98299
MaLMM01_gp143	138050	138238	hypothetical protein	Cluster 2	B5	-	-	-	0	2.80735	8.93664	9.1267
MaLMM01_gp144	138225	138464	hypothetical protein	Cluster 2	B5	-	-	-	0	2.58496	8.12412	8.48382
MaLMM01_gp145	138433	138813	hypothetical protein	Cluster 2	B5	-	-	-	0	0	8.07146	8.18982
MaLMM01_gp146	138825	139067	hypothetical protein	Cluster 2	B5	-	-	-	0	0	8.14975	8.12412
MaLMM01_gp147	139054	139260	hypothetical protein	Cluster 2	B5	-	-	-	0	0	8.26209	8.41363
MaLMM01_gp148	139368	139523	hypothetical protein	Cluster 2	B5	-	-	-	0	0	8	7.93074
MaLMM01_gp149	139547	139750	hypothetical protein	Cluster 2	B5	-	-	-	0	0	7.65105	7.2854
MaLMM01_gp150	139737	140057	hypothetical protein	Cluster 2	B5	M	CTTTATAATTCTGGAGG	TTTATA	0	0	7.55459	7.42626
MaLMM01_gp151	140096	140329	hypothetical protein	Cluster 2	B5	-	-	-	0	2.58496	8.66178	8.44294
MaLMM01_gp152	140298	140471	hypothetical protein	Cluster 2	B5	-	-	-	0	0	9.81858	9.65105
MaLMM01_gp153	140458	140622	hypothetical protein	Cluster 2	B5	M	GTTTATTATAGATTAGA	TTTACT	0	0	9.41996	9.2854
MaLMM01_gp154	140609	140818	hypothetical protein	Cluster 2	B5	M	TTGTATTATACATCCTA	TTTATT	0	0	9.1267	9.16993
MaLMM01_gp155	140805	141017	hypothetical protein	Cluster 2	B5	-	-	-	0	2.58496	8.79766	8.57743
MaLMM01_gp156	141004	141189	hypothetical protein	Cluster 2	B5	M	CTTTATAATGCTGGGGG	TTTATA	0	2.80735	8.64386	8.36632
MaLMM01_gp157	141155	141397	hypothetical protein	Cluster 2	B5	-	-	-	0	0	8.86109	8.84862
MaLMM01_gp158	141947	142273	hypothetical protein	Cluster 2	B5	M	CGCTATTGTTAGTTTAA	TTGTTA	0	0	8.66178	8.36194
MaLMM01_gp159	142399	142680	hypothetical protein	Cluster 2	B5	M	TTCTATAATCAGTTAGG	TTGTTA	0	0	9.82018	10.2204
MaLMM01_gp160	142680	143828	putative helicase	Cluster 2	B5	M	GTTGATTATCTATCTCG	TTGAAA	1	1.58496	9.94105	10.1935
MaLMM01_gp161	143800	144255	hypothetical protein	Cluster 2	B5	-	-	-	0	0	9.49185	9.46352
MaLMM01_gp162	144239	144850	hypothetical protein	Cluster 2	B5	-	-	-	0	2.32193	9.50779	9.59059
MaLMM01_gp163	145289	145915	hypothetical protein	Cluster 2	B5	M	TGTTAAAGTTAATCAAT	TTGACA	0	0	7.78136	7.70044
MaLMM01_gp164	146035	146298	hypothetical protein	Cluster 2	B5	M	GCAAAAAATAACTAATT	TTTCCA	0	2.32193	10.255	10.5304
MaLMM01_gp165	146295	146894	hypothetical protein	Cluster 2	B5	M	TGATAACGTTACTGTAT	TAGCCA	1.58496	2.32193	11.6366	11.7249
MaLMM01_gp166	146894	148345	superfamily II DNA/RNA helicase	Cluster 2	B5	-	-	-	0	2.58496	12.0372	12.1752
MaLMM01_gp167	148342	149568	hypothetical protein	Cluster 2	B5	-	-	-	1	2.32193	11.7838	12.1209
MaLMM01_gp168	149617	150303	hypothetical protein	Cluster 2	B5	M	GGATATCATTAATAGAA	TAGCAG	1	3	12.0668	12.3861
MaLMM01_gp169	150291	151394	holB-like ATPase involved in DNA replication	Cluster 2	B5	-	-	-	0	1	11.8037	11.937
MaLMM01_gp170	151375	151545	hypothetical protein	Cluster 2	B5	-	-	-	0	0	11.592	11.4564
MaLMM01_gp171	151605	152753	hypothetical protein	Cluster 2	B2	-	-	-	5.45943	5.35755	10.809	10.6591
MaLMM01_gp172	153022	153285	hypothetical protein	Cluster 2	B5	M	GGATATAAATATCATCA	ATGATG	0	2.32193	11.6569	11.8392
MaLMM01_gp173	153269	154024	uracil-DNA glycosylase	Cluster 2	B5	-	-	-	1	1.58496	11.6425	11.6578
MaLMM01_gp174	154027	155163	hypothetical protein	Cluster 2	B5	-	-	-	0	2.32193	11.6307	11.5897
MaLMM01_gp175	155187	155558	hypothetical protein	Cluster 2	B5	-	-	-	0	3.32193	12.0196	12.6149
MaLMM01_gp176	155656	156759	hypothetical protein	Cluster 2	B5	-	-	-	0	3.32193	11.576	11.7719
MaLMM01_gp177	156716	157282	hypothetical protein	Cluster 2	B5	M	ATATACCATGCCGGGCT	TTAAGG	0	0	11.2709	11.279
MaLMM01_gp178	157270	158232	DNA polymerase	Cluster 2	B5	M	GCGTATACTAGCCAACC	TTAGTA	0	2.32193	11.2246	11.117
MaLMM01_gp179	158210	158365	hypothetical protein	Cluster 2	B5	M	TAGTAATGTTGAGCTGA	TTCAAT	0	3	11.1427	11.1085
MaLMM01_gp180	158352	159635	3'-5' exonuclease	Cluster 2	B5	M	TGGGAGACTTATCTAAG	TTCACA	1	2.32193	11.4152	11.4378
MaLMM01_gp181	159632	160306	dUTPase	Cluster 2	B5	M	CGTTCTATTAGTCCAGA	TTGCTG	1	3	11.224	11.183
MaLMM01_gp182	160333	160542	hypothetical protein	Cluster 2	B5	M	AGGTATAATACGCTTCG	TTGTGG	2.58496	2.58496	11.3072	11.9155
MaLMM01_gp183	160545	161216	phoH-like phosphate starvation-inducible protein	Cluster 2	B5	-	-	-	0	3	11.1447	11.5994
MaLMM01_gp184	161274	162089	hypothetical protein	Cluster 2	B5	M	TACTATAATGCCCTTAA	TCTAAA	1	3.45943	12.1731	12.7347
